# Supplementary material for: Optimizing Antitumor Effect of Triple-Negative Breast Cancer via Rosmarinic Acid–β-Cyclodextrin Inclusion Complex
Source: Pharmaceutics. 2024 Nov 1;16(11):1408. doi: 10.3390/pharmaceutics16111408 (PMC11597731; doi:10.3390/pharmaceutics16111408)
Supplement: Supplementary file 1 [file pharmaceutics-16-01408-s001.zip]

Archive with 1 entries (1 files):
- pharmaceutics-3225122-supplementary.pdf
